# Supplementary material for: The Influence of a Genetic Variant in CCDC78 on LMNA-Associated Skeletal Muscle Disease
Source: Int J Mol Sci. 2024 Apr 30;25(9):4930. doi: 10.3390/ijms25094930 (PMC11084688; doi:10.3390/ijms25094930)
Supplement: Supplementary file 1 [file ijms-25-04930-s001.zip]

Archive with 1 entries (1 files):
- ijms-2939238-supplementary.pdf
